# Supplementary material for: Visualizing Hospital Management Data in R Shiny—A Case Study
Source: Healthcare (Basel). 2024 Sep 14;12(18):1846. doi: 10.3390/healthcare12181846 (PMC11432085; doi:10.3390/healthcare12181846)
Supplement: Supplementary file 1 [file healthcare-12-01846-s001.zip]

Archive with 6 entries (6 files):
- suppl_figS1.pdf
- __MACOSX/._suppl_figS1.pdf
- suppl_figS2.pdf
- __MACOSX/._suppl_figS2.pdf
- supplemental_explanation_of_source_code.pdf
- __MACOSX/._supplemental_explanation_of_source_code.pdf
